# Supplementary material for: Next-Generation-Sequencing-Based Simple Sequence Repeat (SSR) Marker Development and Linkage Mapping in Lentil (Lens culinaris L.)
Source: Life (Basel). 2023 Jul 18;13(7):1579. doi: 10.3390/life13071579 (PMC10381664; doi:10.3390/life13071579)
Supplement: Supplementary file 1 [file life-13-01579-s001.zip]

Archive with 1 entries (1 files):
- life-2441316-supplementary.xlsx
