# Supplementary material for: Next-Generation-Sequencing-Based Simple Sequence Repeat (SSR) Marker Development and Linkage Mapping in Lentil (Lens culinaris L.)
Source: Life (Basel). 2023 Jul 18;13(7):1579. doi: 10.3390/life13071579 (PMC10381664; doi:10.3390/life13071579)
Supplement: Supplementary file 1 [file life-13-01579-s001.zip › life-2441316-supplementary.xlsx]

## Sheet: Table_S1
Table S1. Primer list
Primer_name	Orientation	tm	Seq
17	FORWARD	59.88	TCCAAATAAACGAGCTATGGTG
17	REVERSE	59.45	TTCGATACCAAACTCAGAGCAA
24	FORWARD	58.06	AACACACACACACACACACACA
24	REVERSE	60.28	AGGAGGCACATAACAAATTCC
60	FORWARD	59.85	TGTCTTTGCTTGTGGATTTGAG
60	REVERSE	60.11	AAAGGCACGAATTAGCCAGA
104	FORWARD	61.25	CTGTTGGGCACATTCTCCTT
104	REVERSE	59.23	ATGGGTATTTCGGTGGGTGT
121	FORWARD	59.49	GACGTATTTAACCCACCACACTT
121	REVERSE	61.39	CACTTCAAAGAAGAGCATTCCA
128	FORWARD	59.06	GCCGACTTCCCTACCGTTT
128	REVERSE	59.82	TCAAGGTGGAGATTTGTGGA
150	FORWARD	60.24	AGAACCCACAATGTCCCAAG
150	REVERSE	59.22	TTTCGCTGATCTTGTTTGTCC
177	FORWARD	58.98	CGTTGATCGAATAAGAGAACCA
177	REVERSE	60.11	TCCACTACCACAACCCTTCA
205	FORWARD	59.69	TACAATCACTCCACCCAGCA
205	REVERSE	58.64	GGGATGGCGTTAGAGAACAG
222	FORWARD	59.43	CCATGTATGCACAAGAAGGAA
222	REVERSE	59.1	CCAGTTGTGACAGTTGAGAGAAA
262	FORWARD	59.34	GTCGGCGAAGAAGTTGAGA
262	REVERSE	59.26	CCATTACACAAAGAGGGTTGG
283	FORWARD	61.14	GGTTAGTTTGTGAGGGATGGTT
283	REVERSE	59.94	GCCCTACCTCTTTCCAATTCC
309	FORWARD	60,16	TGGTAGCCATATTGGAATGGA
309	REVERSE	59,84	CTCATCGCTCCAACAACAAA
363	FORWARD	58.01	CACCAATCCAACCGTTCAG
363	REVERSE	59.14	TTGTCAAGCTCATTTGTCTCAC
697	FORWARD	59.06	TGAACACCAGTACAACTGAAACC
697	REVERSE	59.82	GGAGGGAGCCTTCTCACTTT
788	FORWARD	59.64	TGTCCTCTCCTTGTCGTTTATTC
788	REVERSE	59.00	ACATGCGTGAGGTATCCAAA
809	FORWARD	60.16	AGCACTGGGAAGTGTCCAAC
809	REVERSE	61.01	AGCACCGCTGGTAAAGGATT
838	FORWARD	60.23	GAAGCTGCACCATGAATAGGA
838	REVERSE	64.42	ACACACGCGCAGGCTCTTT
879	FORWARD	58.75	CATTGCAGATAGCGGGATAA
879	REVERSE	59.02	CCCTTCAAACGGAGGAATAA
885	FORWARD	59.96	TTCTGCCATACCTCGCTTG
885	REVERSE	60.58	GTGATGCACTTGGGTGTGAA
892	FORWARD	59.09	TCTCATCCAACTACGGTCCA
892	REVERSE	60.08	TTGAAGGAAGCTCGAATCTCA
908	FORWARD	59.88	TGAGTAACGAGCCAATGAAGAA
908	REVERSE	58.75	CCAAAGGCAACAATCAAGAA
960	FORWARD	59.51	AGAGGTGAGAACACTGCTTGG
960	REVERSE	60.14	TCCTCCTGCTGTATCATTGACTT
962	FORWARD	59.68	TCTGAGAGCGACTTCCTTCC
962	REVERSE	60.25	AAGTCTTCTGCGGGTGGTC
964	FORWARD	60.29	CGCAACAATATCCACTCTGCT
964	REVERSE	59.99	CCCATGTTATGCGTCTTGTG
1025	FORWARD	58.23	TGTGTACCAAAGGCAATAGTCA
1025	REVERSE	59.22	TAGCCAAAGCGAGGAGAGTT
1029	FORWARD	60.38	TAATCGGGTGCATGTTGTTG
1029	REVERSE	60.76	CAGCTTTGGCCTTGGTTTC
1033	FORWARD	60.17	CCTGTTAGCCAGAACACAATCA
1033	REVERSE	59.14	GCAACTCATTTCCACCTCCT
1046	FORWARD	59.81	CGATCTACCGCTGTTTGGA
1046	REVERSE	59.11	TGCTTTATTCGGATTGTGGA
1049	FORWARD	60.32	CGGGTCCTAATCCTAAGTCCA
1049	REVERSE	60.14	GCACTTTACGTTTCCGCATT
1055	FORWARD	58.69	CTCTTGGTGAAACCGATCAA
1055	REVERSE	60.20	TCTCCACGATCCTCTCCAAC
1061	FORWARD	60.26	GCCATGTCCTTGAGCTGTTT
1061	REVERSE	60.00	TTCGACCATAACTTTGCATCAC
1072	FORWARD	59.85	GAATTTGTGATGTTGGGTGCT
1072	REVERSE	58.64	CGGAAACAAAGGGATAGAGG
1073	FORWARD	59.78	TCCCAATTCATCTGGAACAAC
1073	REVERSE	56.36	CCCTAAAGCACATGAGTGAA
1086	FORWARD	58.98	CGAATTTGGTCCTTGATCCT
1086	REVERSE	59.16	TGGAGGTAGAGAAGATTGTGGTT
1090	FORWARD	58.46	TTCTACGAAAGCGATACAAACC
1090	REVERSE	59.94	GGCTCCTGCGAAGATGATAG
1095	FORWARD	59.60	CCATCACACTCATAACGCAAA
1095	REVERSE	58.54	GGTTGTTTGTTCACCCTCTTC
1111	FORWARD	58.08	TGTGATTTGACGGTGTCTTG
1111	REVERSE	60.71	GCAAGAAAGAAGAGCCCTAACC
1130	FORWARD	63.68	CCAATCGCAGGCCAACAC
1130	REVERSE	59.68	GGGTCGAGGAAGAAGAACCT
1134	FORWARD	58.12	GATTCGTCCATGATTGAACTCT
1134	REVERSE	60.77	GCTTTGAACTACCTTTGCCTCA
1145	FORWARD	60.25	TAAGGTGTCACGGCCAGAA
1145	REVERSE	59.03	CGATAAGAGAGGTGAAGGAAAGA
1150	FORWARD	60.80	AACCCGGAAATGAGAAGGAA
1150	REVERSE	59.79	ACGGACATGGAGGATTTGAC
1166	FORWARD	60.47	CACCAGTGTTGGTCACATTCA
1166	REVERSE	60.39	TTCCTCAGAGCAGTCCAACC
1175	FORWARD	59.85	AAGGCAAAGGCGTGATAAGA
1175	REVERSE	59.43	GCGTCGGTGAAGTTGAAAG
1195	FORWARD	60.43	AAGGAGGACGAAATCCCAAG
1195	REVERSE	58.73	TGGAGAACAACAACAACAACAG
1202	FORWARD	60.86	CGAACCCAATTCACCTTTCA
1202	REVERSE	60.51	GGAGTGCATGATTTCACTTGG
1207	FORWARD	58.12	GGGCAGGGTAGTCTTCATTT
1207	REVERSE	60.88	TTTCGACCTCTTTGGAAGCA
1212	FORWARD	58.56	AGGGAGACAGAACCTTAGCTGT
1212	REVERSE	60.31	GTTTCGCGTTTGCTAGGTGT
1234	FORWARD	60.22	CATCTCTCCATCACCGCTTT
1234	REVERSE	59.02	TAACAACAACGGTTCCCAGA
1245	FORWARD	60.01	GAGAGTTACATCCCTCACCCTCT
1245	REVERSE	59.14	TGCAGTTTCGTAGTGTTGCTC
1250	FORWARD	59.83	TGGTTTGTGTTTGGTTTGGA
1250	REVERSE	60.19	CATTCTCATTCCATTTCCACCT
1251	FORWARD	60.69	GGCAGTAGGCAACTTTGGTG
1251	REVERSE	59.91	CCGGAGGTTCACATTCCTT
1257	FORWARD	60.18	CAAGTGCTACATGCCTTTGGT
1257	REVERSE	60.10	TTGAAGTCAGAATGGGAGGTG
1294	FORWARD	58.33	CCTGATTGCAGGAGCATTAC
1294	REVERSE	60.19	TGGTTTGAGTCTTCTGTTGGTG
1295	FORWARD	59.37	TCAGCCAAGGAACTCATCAA
1295	REVERSE	58.03	TGAGAGCTGTGAGGTTAGGG
1304	FORWARD	59.86	ACTGAACCAACCCAGACCAC
1304	REVERSE	60.63	ATCGAGCCGCAAGAGAAAG
1305	FORWARD	59.98	CACCAGGAGAAGCTGGAAAG
1305	REVERSE	59.75	TCTTGGCATCCTACAACAAAGA
1306	FORWARD	59.37	TTCCAACACTCTTCAACTCCTG
1306	REVERSE	60.14	ACGTAGGGCTTTGCATGTTC
1327	FORWARD	60.43	ACGCTGGAGCATACGAACA
1327	REVERSE	61.77	GCATGACAGCATGTGAACCA
1361	FORWARD	60.28	CTTCAATCTCAGCAACAACCAA
1361	REVERSE	59.91	TCCCTCAGTGTCTTTGTCTTCTC
1363	FORWARD	60.44	TGAGGTCAGTTGTGCTTCCA
1363	REVERSE	60.01	GAATGTGCGACGATGGTTACT
1374	FORWARD	59.49	CCGCCAACTACAACCTAACC
1374	REVERSE	59.03	GCAAGGAGATACGTTCAGCA
1415	FORWARD	60.50	CTTGGATTGTTGGGCTTGAC
1415	REVERSE	61.31	GCCCATTTCATTGGTGAGTG
1422	FORWARD	60.90	TGCTTTCTTGGTAGCCCTCA
1422	REVERSE	58.96	AATACAATGGCAAGGTTCTGG
1428	FORWARD	60.67	TGAAACTCTCGTAATGCACCAA
1428	REVERSE	59.68	CCCTGTCTGACGATTCACAA
1494	FORWARD	58.19	TCTCGTACTAACTTGTGCGTTG
1494	REVERSE	58.03	GCAATGGTAGATTTGAGCTTTC
1519	FORWARD	55	GGCATGACACGTATGTCGTATTT
1519	REVERSE	232	CCCTTTCTAGCTTTGCGTAGTG
1522	FORWARD	60.13	ACAAGGCAATTTACGGCAAG
1522	REVERSE	59.94	AAATGGCGAAGTTTGATTGG
1542	FORWARD	60.34	TTCATTCACGGGTTTCGTTT
1542	REVERSE	60.75	CCGCCTCCTCGTTTCTAAGT
1570	FORWARD	60.32	TCTCTTGCTTCGTGCTTGTG
1570	REVERSE	60.08	TCCGAGGATAGTAGCGGATAAA
1572	FORWARD	59.02	CGGGAAACTTATTGGAAGGA
1572	REVERSE	59.19	AGCGCAGACATCGCTTTAC
1578	FORWARD	59.01	CGGCCTCTTGAATCTTCTTC
1578	REVERSE	60.08	TTGAGGAGAGGGCATTATGTG
1590	FORWARD	60.06	TCTTCCAAATTCACGATGAGG
1590	REVERSE	59.32	GAGGAGAACAACACGAGGAAA
1593	FORWARD	59.21	AACCATGAAGAAGGGAGAGAAA
1593	REVERSE	61.00	TCGCCAAATCCATCTACGAC
1617	FORWARD	59.75	TCCACTTTGTGTTCTTTCCTCA
1617	REVERSE	61.18	CGGTTTCGGATCTGTCTTCA
1627	FORWARD	60.05	TCACTTCGCTACACTTTCCTCA
1627	REVERSE	58.93	CAGGTTTGCTGTCGTTCAGT
1633	FORWARD	59.1	TGCTATCAATCACCAAATAGCC
1633	REVERSE	60.48	CGTCGTGTTGTTAAAGGTTGTG
1637	FORWARD	59.10	TGCTATCAATCACCAAATAGCC
1637	REVERSE	60.48	CGTCGTGTTGTTAAAGGTTGTG
1650	FORWARD	60.86	TCACCGTCTTCCTCGACACT
1650	REVERSE	59.31	AAGGGAAATGGATCGGAAA
1665	FORWARD	59.93	TCCCATTCTATTTCCAGCCTAA
1665	REVERSE	58.00	TTGCAGCATGAGTTACAGGA
1677	FORWARD	58.92	CCTCAACCTCCGTATCAATGT
1677	REVERSE	57.94	ATTCCACCACAGCCAAATAA
1730	FORWARD	60.15	AATGGCAGCTAACACATCCTG
1730	REVERSE	59.14	ATATTGCTCGCATTGGTGAA
1754	FORWARD	59.69	ACCGCTGTGTTCATCCAAG
1754	REVERSE	59.68	GCTATCCGGTTCAGTAGAAACAA
1773	FORWARD	59.56	CGGACAGCATAACTGTAACACC
1773	REVERSE	59.30	TCAAAGCCTTAATTGCCACA
1776	FORWARD	59.67	CGTTGTGATTTCGTGTTAGAGG
1776	REVERSE	59.31	GGGAGCATGATGAAAGCTAAA
1778	FORWARD	59.18	GGAGAAGTGAATGAGCGAGAG
1778	REVERSE	58.82	GCTTTCAATGTGGGAAGAAAG
1798	FORWARD	59.66	GGAGGAGAGGGAGAGGTTGT
1798	REVERSE	59.38	CATCCAGCTTATACCTCAAGCA
1842	FORWARD	58.54	TTGATGTGTACCAAAGGCAAC
1842	REVERSE	60.79	CGAGGACGATTGGAGAACTG
1861	FORWARD	59.01	TCCCAACGTATGTCTCGTGT
1861	REVERSE	59.42	GGAATGCCTTTGAGAGAGTGA
1894	FORWARD	59.75	AAGCAATGCCTCTACTCAATCC
1894	REVERSE	61.40	GCATCCCACACAAGTGGTTC
1899	FORWARD	59.62	TGTTTGAACGAAGGACCAGTT
1899	REVERSE	58.94	AAGGAGTGCTCTTGGCATTT
1916	FORWARD	60.39	TTGGAATGGGAGGAGATGAA
1916	REVERSE	60.11	CCTTCTGGATCAACCAAGTCTC
1929	FORWARD	60.74	CCGGGAGCATCAATGAGA
1929	REVERSE	59.95	TTGGGCTTGAATGTGGTGT
1933	FORWARD	60.21	AGAGAATCCCTCGCCAGTTT
1933	REVERSE	60.11	CTTGATGGCAACACAGGATG
1955	FORWARD	59.52	AGCTGCTGGATGAGGACAA
1955	REVERSE	59.82	CGCAGAGGAAGGAGAAGAGA
2006	FORWARD	60.93	TTCGTCTCCCGCAGAGTTT
2006	REVERSE	58.39	AAAGAAGATCGACTCCACCAG
2033	FORWARD	59.42	TGGAGGTTCCCAATTCTAACA
2033	REVERSE	61.31	TCATGCGAGGACGATAGAGG
2040	FORWARD	60.01	GGAGGCCATTGAAGAATGAA
2040	REVERSE	61.20	CCCTCCATCCCTCTAAACCA
2045	FORWARD	59.99	GGCGCAGAATTAGAAAGAAAGA
2045	REVERSE	60.02	TGATTCTTAAACAGCCAGCTCA
2063	FORWARD	59.82	GCGAGTGGAACCAACTTCA
2063	REVERSE	59.84	CAAGAATCACCTTTGCACGA
2068	FORWARD	61.92	CCACCATCACCGTTGCTTT
2068	REVERSE	60.28	TCTCTCGCTCTCGTTCGTTT
2077	FORWARD	59.88	CGTGTTGTCCCAAGTTTCATT
2077	REVERSE	59.62	TGTGGTATTTCGCCTGTTCTT
2091	FORWARD	59.00	TGTGTGGGTGGAAGTATGAGA
2091	REVERSE	59.71	AATCTTGCGCCACTTCATTT
2098	FORWARD	60.38	AAGGGTGCATGGTTGGAGT
2098	REVERSE	59.99	TGAGAAGGAGAGGAGGTTGAAG
2134	FORWARD	59.16	TGATGGAGGAAGAAACAAAGG
2134	REVERSE	59.67	CCGTATTCAGCATCACCAGA
2161	FORWARD	60.08	TTCGCTCTCTCTTTCCATTCA
2161	REVERSE	59.36	GCAACTGCCTAGAACCCACT
2164	FORWARD	59.55	GGGAGAGACGAAAGCAAGAA
2164	REVERSE	59.79	CCAAATCAAACGGTCCCTAA
2170	FORWARD	59.50	TCCAGTTAGCACTTGACACGA
2170	REVERSE	59.84	TGCTCTAGCCTGTTGGGATT
2178	FORWARD	59.13	GCTCCCAATTTAACTGACACAA
2178	REVERSE	58.92	GTCGTGATGCGTCTGAGTG
2189	FORWARD	61.30	GGGAGTGCTTGGGAGAAGAG
2189	REVERSE	60.01	TTTCCTTCACCAACTCTGGTTT
2208	FORWARD	60.36	GCTCGACCCGACTTAGATGA
2208	REVERSE	59.15	GCTAGTCCATTGAGGCCATT
2223	FORWARD	58.80	GCTTAGGCGGACATTACACA
2223	REVERSE	59.33	GAGGAGCATACCGAAGTCAAA
2225	FORWARD	61.33	GCCCGTGACAATGAGTATGG
2225	REVERSE	59.91	CGTGGATTTCTCCCAAGGT
2227	FORWARD	60.09	GGCGGCAATACTTTCCTGT
2227	REVERSE	58.55	GGTGTGGTGTTTGTTAGAATGAG
2287	FORWARD	61.25	TGCAAGATGAATCCGTCACA
2287	REVERSE	58.64	CCCTTTACATAGCGAAACACC
2289	FORWARD	59.97	GGAGTTGATGTTGCATGGTG
2289	REVERSE	60.01	CTTGCGTGGATAGCAGTGAA
2294	FORWARD	60.17	CACTAACACATGAGGGCTTTGA
2294	REVERSE	58.43	AGACTGTGTGACAAGAAGTTTGG
2298	FORWARD	61.31	TACAGGCCCGACATTTGGT
2298	REVERSE	58.42	TGGTGTGTGAGGAAGAGAGAA
2336	FORWARD	60.55	TAGGCTATCAATGGCGGAAA
2336	REVERSE	58.98	TTCCTCAGTCGAGTCTTAACCA
2349	FORWARD	60.73	GCGTTCATGGTCAACAGTCA
2349	REVERSE	58.97	TGGCTTTAGGGTTCTTGCTT
2349	FORWARD	60.73	GCGTTCATGGTCAACAGTCA
2349	REVERSE	58.97	TGGCTTTAGGGTTCTTGCTT
2367	FORWARD	59.11	CAATTCCATTTCGATTGCTG
2367	REVERSE	60.07	TTCCAGTCAGCCCATACTCC
2387	FORWARD	59.27	TTCTTTGCTTTACATCGTGACC
2387	REVERSE	58.39	TGAGTCGGGTAGGAGTTAGTTG
2409	FORWARD	60.53	ACTACTCGATCCGTCCCACA
2409	REVERSE	59.35	AACACCACTTTCATCGCTCTC
2429	FORWARD	59.62	AGTGTCAAAGCAGCACCTGA
2429	REVERSE	59.95	GACAACGAGGCCATAATGAAA
2435	FORWARD	60.44	AAGCCGGAGGACTTAAATGG
2435	REVERSE	59.86	CCTGTGAGGCATAAGCACAA
2436	FORWARD	60.03	ATGATGATGGAGGCAGAAGG
2436	REVERSE	60.00	CACCGGAATAAGGCACACTAA
2442	FORWARD	59.91	CAACAACAACCACATCACTGG
2442	REVERSE	59.52	TCTCACCGCATTCTCTTTCA
2575	FORWARD	58.23	CAGTCTACCGGGATGCTATTT
2575	REVERSE	59.52	CAACATCCTGTGAACCCTGA
2588	FORWARD	59.31	CCTCCTTCTCAAACCAGAACA
2588	REVERSE	62.23	CTGCAACATGAAAGGCGAAA
2613	FORWARD	59.45	CGCGTTTCCTTCTTGATTCT
2613	REVERSE	58.74	CAACTCCAAACAGAACCTCAAC
2628	FORWARD	58.44	TTAACCAGAATAGCCGCAAA
2628	REVERSE	61.15	CGCGTGGATATTTCACTAGCA
2637	FORWARD	62.02	ATTGTTGCTTTGCTGCGAGA
2637	REVERSE	59.20	GCCGTTCGACCTTATCACTT
2639	FORWARD	60.87	GCCGCGTTAGATCCTTCTCT
2639	REVERSE	59.93	CTTCATGGCCTGGTTCATTT
2641	FORWARD	60.03	TTTGTTGTTGTTCGCTTACCC
2641	REVERSE	60.13	TCTCCGTGCTTCTCTCGTTT
2649	FORWARD	60.16	GGTGTTTAGCAAAGGCAACAA
2649	REVERSE	59.98	GGGCAGACGTACCCAAACT
2664	FORWARD	59.35	TGACACCTGCCTTACACAAGA
2664	REVERSE	59.69	TGAGCCCAAGGAAATAACTGA
2674	FORWARD	58.19	TGGCACAACACTAATGCAAC
2674	REVERSE	58.96	TCCTCCCATTATTTCTGGTCTT
2678	FORWARD	60.15	TCAAAGCAACACATGAAGGAAC
2678	REVERSE	59.93	ATCATGCAACCTGATGTGGA
2687	FORWARD	60.22	TCGATTATGTTCAGGCGACA
2687	REVERSE	59.59	TCAGGTCGGTTCGGTACTTT
2708	FORWARD	61.87	CAAGGGTCGCGCAGTTTAG
2708	REVERSE	60.45	GGGCTTCGTGTTTCCATTC
2763	FORWARD	61.36	CCATCAGAATCGGTCACCAC
2763	REVERSE	58.59	TGAGTGAGTTCGTGGCTTCT
2771	FORWARD	59.34	TCCTCATTTCCACCCTGATT
2771	REVERSE	60.27	TGGGTTGGTGTTCATGTGTC
2781	FORWARD	59.27	ATTCATTCACCCGCCTATGT
2781	REVERSE	61.47	ATGTGTTTGGAACGGAAGCA
2795	FORWARD	58.85	CCCATTCCACACGAACATAG
2795	REVERSE	60.20	TGAAACCCTATCTGCATTACCC
2822	FORWARD	59.75	GTGTATGTTGCATGGCTGCT
2822	REVERSE	60.22	GCGCTTGTTACCGAATGG
2825	FORWARD	59.72	CACCATATTCTCACCCAACAAA
2825	REVERSE	60.05	CACGAATCCCATGCACAA
2843	FORWARD	59.21	TTCCTTCACCTCCTTCATCTTT
2843	REVERSE	59.73	TGTTGGTGCTGAATTTCCTCT
2859	FORWARD	58.16	CGTGAAATAATATCTGCCCTGT
2859	REVERSE	58.38	CCTCTTATTCAAGAAACGGTGA
2937	FORWARD	60.23	GGAACATGCGAGAGATTCGT
2937	REVERSE	59.84	AACCCTTCCACTTTCCGTTT
2938	FORWARD	59.31	GGCAGGAGATACTGGTGCTT
2938	REVERSE	59.53	GAAGGAGGGTGAAACGAATG
3006	FORWARD	58.90	TGGAAATGGGTCAATGAGAA
3006	REVERSE	59.93	TTGCCTAAGGTCCCACAATC
3012	FORWARD	58.47	GTGGCAATTTGTGTTCCACT
3012	REVERSE	59.69	CATCGCTCGTTCAAATACCA
3031	FORWARD	60.06	GTGATTCCCAGGCCACTCT
3031	REVERSE	59.34	CATCCTTGACATGGTGGAAA
3035	FORWARD	59.84	CAGGGCGTTACAGACTCCA
3035	REVERSE	60.23	TGCACGACAAATCCAAGAAA
3126	FORWARD	60.32	AGCACGATCAACACCAGTCA
3126	REVERSE	60.28	TGTTCAGCAGGCGACAGA
3135	FORWARD	58.24	TGTGAGAACGATTATGCACCT
3135	REVERSE	60.07	TCATAACAACACAGCCACAACA
3141	FORWARD	59.72	TAATGCGTGTCTTCGTGTCC
3141	REVERSE	59.46	CCAATGAATCAAACCCTCTCTT
3154	FORWARD	59.61	TCAAACCAGACCTACGAAATCA
3154	REVERSE	59.96	AGGGCATTTGAAGCAGAAGA
3159	FORWARD	60.34	AGCCATACCCAGATCACCAA
3159	REVERSE	59.32	CACAAACCAAACCAAATCTCC
3200	FORWARD	60.07	CATGGCTGAAATGGGTCTCT
3200	REVERSE	59.42	AAAGCGGGTTTCCATGTTT
3209	FORWARD	59.20	ATGGCTCGTCATCATCTTCA
3209	REVERSE	59.79	CGACCATCTCAACGATCTCA
3218	FORWARD	59.15	GGTGTGGAAGTCACGACAAG
3218	REVERSE	58.39	TCTTCCTGCTGCATACACATT
3224	FORWARD	58.99	AGACCGAATCACTCCAAACC
3224	REVERSE	60.83	GTGCAGTTGTTGTGCGTTGT
3226	FORWARD	59.38	TGACACGAAACACTCTTGTTGA
3226	REVERSE	59.84	CCGAATATGTGCTCGCAGT
3240	FORWARD	59.38	GATGATTCAGCTCTCCCAGAA
3240	REVERSE	59.91	TCCTCTTCTTCTTCGTCAACAAC
3246	FORWARD	60.83	TCTCTGGCGAAGGTTGTTGT
3246	REVERSE	59.83	CGACTCCCTATGCTTTCCAG
3268	FORWARD	60.31	TCCAAATGCCTTCAAATGGT
3268	REVERSE	60.13	TGCGCCTCTTTCTTCTTTGT
3273	FORWARD	60.40	GGTAGTGTAGCGTGGGATGG
3273	REVERSE	60.20	TTTGAGCGGTGATGATTTGA
3322	FORWARD	60.37	TGCTTCTCGCCAGGTATAGG
3322	REVERSE	59.82	CCATCAGAAGATCCTGCAAAG
3340	FORWARD	60.11	GTCTACCTTTGGCTGGTGGA
3340	REVERSE	59.63	TCAATGGACGACATGGAGAG
3401	FORWARD	59.99	CATGAGAGGGTAGTGAGGGTTC
3401	REVERSE	60.27	ATGCAGCAATCCAGTCAACA
3411	FORWARD	59.15	CACCACCACCTTTCTCTCCT
3411	REVERSE	59.68	GGTGAGGTCTCTGGGAAGTG
3415	FORWARD	58.52	CATAAATGGGCTTTACATCAGG
3415	REVERSE	60.55	CAGGCTGCTCAGGTCATTCT
3445	FORWARD	58.58	TGGCGTAAACTTAGCAAGGA
3445	REVERSE	60.15	CCAAGGCAAGACCTAACAACA
3448	FORWARD	59.79	AACCTACTCAACAAGCCGACA
3448	REVERSE	58.09	AAGTGGAGACACGAGCAAAG
3479	FORWARD	61.19	TAGCCACCATCACCACCATT
3479	REVERSE	60.02	GGTTTCGTCGTTGTTTCGTT
3481	FORWARD	61.31	GCTCCGTCCCTGCATAAGA
3481	REVERSE	60.00	GCAATATGACGGCAACACAC
3494	FORWARD	60.52	GTTCCTGCTGCCTTGAAGAA
3494	REVERSE	59.94	GGAGGGAACAACACTGGAAA
3507	FORWARD	59.58	AAAGGGTGAAGTTGACGATGA
3507	REVERSE	60.86	TCGCCATCCAATGTTAGACC
3512	FORWARD	59.08	ATCATGGCATCGTTGAAGAA
3512	REVERSE	60.07	TATTTCGGGTTCCGTCTCTG
3530	FORWARD	59.84	GGCAGCACAAGCATGAATAA
3530	REVERSE	60.11	GGGCAACTCTCACCCTACAA
3536	FORWARD	59.27	CTGGCCCTTGTGACACTAACT
3536	REVERSE	59.52	TCATTTCCAGAGTGCGAAGA
3545	FORWARD	58.83	CCATTCAGTTAAGCAACGTCA
3545	REVERSE	58.33	GCCTAGTCAATCAATCCAAAGA
3565	FORWARD	60.28	GAGTGAAGGTGGCTTGAAACA
3565	REVERSE	59.76	AACGTCATAAATATCCGGCAGT
3594	FORWARD	59.98	GGGTTTGATGAAGAAAGAGGTG
3594	REVERSE	61.15	AGCAAGGAGAGGTTGGCATT
3607	FORWARD	60.78	GGGCCACAAACATTCTCTACAC
3607	REVERSE	60.77	ACGGCTATTTCGCTTTCACA
3633	FORWARD	60.35	TTTCCATCGCCACTTGCT
3633	REVERSE	59.29	CGTGAATGTGGCTTCAACTC
3643	FORWARD	59.24	TGTGTCTCAGGGCTATGGAA
3643	REVERSE	58.17	ACCGCTCTGTGTCTTCTCTG
3696	FORWARD	59.89	GACGACGGTGGTACTGGTTT
3696	REVERSE	59.86	GCTTTCTACCGCCTTTCCTT
3719	FORWARD	60.09	TTTCACAAACACACTGTCACCA
3719	REVERSE	59.79	TGATGAGGGTGAAGAGAAGGA
3725	FORWARD	60.95	GATGGAGTGGTTCCGTCGT
3725	REVERSE	60.27	AGTACGTGCAATCGCCAAA
3760	FORWARD	59.54	TTTCCGTGAGATGGTTGTTG
3760	REVERSE	59.72	TATCAGTTGTGGCGGTTCAG
3766	FORWARD	61.71	GTGCGGTCCAATCCATAACA
3766	REVERSE	60.11	CCTCCACGTCCTCACTCATT
3770	FORWARD	59.85	CCAAATCCCAACGTACAAGAA
3770	REVERSE	59.34	TAGTTTGGTCCGCACGTAGA
3777	FORWARD	59.05	GGGATGGTTTGCTTATTGCT
3777	REVERSE	58.28	CAACGTAGGCACAAAGGTTC
3783	FORWARD	60.12	GAGTCGGTTTCGTGTCGATT
3783	REVERSE	60.13	ATTAAGCAAGGCTGGTGTGG
3802	FORWARD	60.88	TGTGGTGTTGAGACGAGCTTT
3802	REVERSE	59.85	ATGACGCCCTTCGCTACTT
3804	FORWARD	60.73	CGCAAAGCTAGGATGATTGG
3804	REVERSE	59.47	TGGTGTGTACCAAAGGCAAC
3821	FORWARD	60.74	AGAGAAGACGAACGCAGCAC
3821	REVERSE	59.84	AAACCCAAGACCAATGCAAC
3828	FORWARD	59.13	GTTTGGACTTTACGGCGTTT
3828	REVERSE	59.74	CATGACCCATCCTCATCCTT
3829	FORWARD	58.80	TCGAAACCCATCACAGAGAG
3829	REVERSE	60.73	CCTTCTTTCCTGCCGTTCTT
3830	FORWARD	59.60	GGAAGTGTACGTTCTCACCTTGT
3830	REVERSE	59.11	TTGCGCGACACTCAAACT
3832	FORWARD	56.50	AAATACAATCGAAGGGATGG
3832	REVERSE	60.19	GTGCTTCCAACAAGAAACAACA
3855	FORWARD	59.96	CGATAAGGCAAGCGACAAA
3855	REVERSE	58.80	CATAACTAACAGCCCGACGA
3857	FORWARD	59.72	ACCGAGGTCGAAGTAGTGGA
3857	REVERSE	58.98	TGCAATGGTTCCTTCATGTT
3877	FORWARD	58.98	CCTCAATATCCCAGGTAGAAGG
3877	REVERSE	59.32	TGCCATTGTCTTGCTTGTTT
3881	FORWARD	59.45	GAAGGACGTAAGCCTCGAAA
3881	REVERSE	59.96	TCTCGTTCTCTGTCACTACCACA
3889	FORWARD	59.49	TCGACAAACTGCCTCTACCTC
3889	REVERSE	58.10	CTCTTCTTGCTTGCCACATT
3903	FORWARD	59.96	GATTTAGACCTTGGAGAGGGAAA
3903	REVERSE	57.86	TGCAATCCTCTTGAGAAACC
3914	FORWARD	59.11	GAACCCGGTCTAGGAGTTAGG
3914	REVERSE	60.88	GTCGTTCGCGTTCGTGTT
3919	FORWARD	61.29	ACTCCCAAACACGCCCTAAC
3919	REVERSE	60.10	GAGCTGGAGAGTCGGATGAG
3932	FORWARD	60.15	ACCAACAAGCAAACGGAAAG
3932	REVERSE	61.22	AGAGGTGGAGGACGCAAAGT
3935	FORWARD	60.26	TACGTGTGGCCTGATGAAGA
3935	REVERSE	60.28	GGAATGGTCTGGGAGGATAGA
3942	FORWARD	58.90	CGTCGGTGAAGTTGAAAGAA
3942	REVERSE	59.87	CAACAGGCAAGGTGAGAACA
3965	FORWARD	58.17	GAACCCGGAAATTACAAGAGA
3965	REVERSE	59.61	TTTAGTGAAGGGCGTGGTTT
3969	FORWARD	59.49	GCATTCTTTCACCTCCATCC
3969	REVERSE	59.72	TCTCTGCAATCTCTCATGCTTC
3978	FORWARD	61.70	TTGAGTGGTTGGCCGATG
3978	REVERSE	58.72	TGATTTCTGTGAGCCCTTATGT
3994	FORWARD	59.80	TCTGATCGTGCCATTTCTTG
3994	REVERSE	60.00	CGTTCTCCCTCTTCTCTCGTT
4007	FORWARD	59.40	CCAACACAATGGATGTCAGAA
4007	REVERSE	61.16	TGGCTTAACAAGCTGGGATG
4054	FORWARD	61.19	ACACCATTGACGAGCCACA
4054	REVERSE	59.70	GCTCACGAAATCCCTACGAC
4067	FORWARD	59.99	TTCACCCAACATGGCTTACTC
4067	REVERSE	57.92	GGAATTACGGTGAGTTGTGG
4087	FORWARD	59.46	GACTTCAAGCCTGTTCTTCCA
4087	REVERSE	59.41	TGCAACATCATTATCCGTGTC
4105	FORWARD	58.40	TCTGAGCGGAGGATCATAAA
4105	REVERSE	58.70	ATTCCCGCTTGTTTCAAAGT
4124	FORWARD	60.13	ACGTACCCAAAGCGAGGAC
4124	REVERSE	58.98	CAAAGGCAACAGTCAATAGCA
4125	FORWARD	59.72	AGCTCCTCTTCTCCCTTGCT
4125	REVERSE	61.21	CGCCGAGTGTCTTGCTGT
4126	FORWARD	59.76	TGGGAATGTTACTGTTCACCAC
4126	REVERSE	59.94	TCTGGTCTAGTGCAATGCTGTT
4156	FORWARD	62.74	AGGGTTGTGGTGGTGGAAGA
4156	REVERSE	60.70	ACCCTATTCGCCACCCTTT
4178	FORWARD	59.21	CCCTGATGAATGTTACGCTCT
4178	REVERSE	60.07	CCGAAGGCCAAGTTAAATGA
4189	FORWARD	59.04	AAAGGGTGGTGTGAAGGAAG
4189	REVERSE	58.78	GGACGAAGAACACTCAAGTCC
4193	FORWARD	59.18	CACTCGTGTTTCCCTTTCCT
4193	REVERSE	58.69	TCGGTCACTTGTTGTAGTTGG
4211	FORWARD	59.12	TCTCCACTTCATTTCACACCA
4211	REVERSE	60.39	TCCTCACAAGCAACGATTCA
4219	FORWARD	58.52	TTCGTAGGACTGAATGTCTCTTG
4219	REVERSE	57.56	TGGGACTCATTTCTGATGAAC
4221	FORWARD	58.62	GAGTGTTTGGAAAGGGAAGG
4221	REVERSE	60.90	CGGTTGGAACGGATGATG
4225	FORWARD	59.55	TGCAAAGGTGGTCATCAAAC
4225	REVERSE	58.42	GACCGTCATGTTTCGTCATT
4226	FORWARD	57.56	TGGTGACATGAGTTGAGATGA
4226	REVERSE	59.66	GGTGGCATGATATTAGGTGGA
4240	FORWARD	58.26	GAGTAGGCATAACCAGGACAAA
4240	REVERSE	59.85	GCAACAGGACAAATGCAGAA
4248	FORWARD	60.24	CCTAAGAGACCCTTCATGTACCC
4248	REVERSE	59.94	TGAAAGGAAGCCTTGATGAGA
4250	FORWARD	58.65	CATGTGTCAGTCAGCATTGG
4250	REVERSE	60.15	ACTTTCGCTCGCTCACCTT
4260	FORWARD	60.29	TCAGCACAATCAACAACCTCA
4260	REVERSE	61.70	ATTGGCTTGCGCCTCATT
4278	FORWARD	58.00	TGATAACAGAAGCAGCACCA
4278	REVERSE	60.08	TGAGGAGGTTTGGTTTGAGG
4289	FORWARD	58.51	TCGACACAACAAATGAACCA
4289	REVERSE	58.59	CGTAATCAACTTCTGACGCTTT
4300	FORWARD	59.11	TGCTGCTAGGAATCTAAGGTAGG
4300	REVERSE	59.49	TCAGCACTGCAACACACAAC
4304	FORWARD	59.88	ACGTCTTTGGCTTCATTGCT
4304	REVERSE	58.23	GGATTCCTCAAACTTTCCTCA
4313	FORWARD	60.11	CTCGCCATGATTGTTTGTTG
4313	REVERSE	59.86	TCTTAGCCCGTCTTTCATCTTC
4315	FORWARD	59.57	CGCAATGGTCAATGTCTTGT
4315	REVERSE	58.86	TCCATCACTTGTAACTGCCTCT
4358	FORWARD	58.81	CCAAACATTGTCCCAAAGG
4358	REVERSE	59.13	TGGTTGTTCGGTTCAAATAGAG
4367	FORWARD	58.38	AGAGTCGCCATTTGTCGTAA
4367	REVERSE	59.03	GCGAGACCATCAAATCACC
4381	FORWARD	59.52	TATTGCATTCTTGGCATTGG
4381	REVERSE	57.73	TGTTGATGTTCAAACGTGCT
4389	FORWARD	59.19	CGTTAGCCAGTCCAAATCCT
4389	REVERSE	59.62	AACCACAAGCCCAACTCACT
4399	FORWARD	60.19	CGGGAACAGAGGAGATCAAA
4399	REVERSE	59.23	TGTCAAACCAAGAAGCTACCC
4446	FORWARD	59.98	CCAAGAGGGTGAAGCAAGAG
4446	REVERSE	59.54	TCGTATGATTTGCACCCAAG
4464	FORWARD	59.46	CACAATGCACACTGCTTTCA
4464	REVERSE	60.20	TCTGCAATCTCCACATCCAA
4466	FORWARD	59.18	CTCAACTCCCAAACCGAAGT
4466	REVERSE	59.63	TACGCACGCTACAGGAAGAA
4468	FORWARD	59.55	TAACATGGGTCTTGGGCTCT
4468	REVERSE	59.77	TGTTATGAGCTGGACGTTGTG
4476	FORWARD	58.77	GCCTAGCCTCTTCTTCCTCA
4476	REVERSE	58.76	TCGTGTCAAGACCAAATCAAG
4487	FORWARD	58.40	TTGGCGCATATAAAGGAGAA
4487	REVERSE	60.58	GGCTGACGAAAGAGACAGACA
4489	FORWARD	59.12	GGACCCACCTGTCTCTCAGT
4489	REVERSE	61.09	CGCCGCGATATAGGGTAGA
4491	FORWARD	59.46	ACGGTGGCGATTATTCTGTT
4491	REVERSE	60.55	TCCAAGCGTACAAACCACCT
4495	FORWARD	59.77	TTGGTCTAACGTCACCTCTGAA
4495	REVERSE	59.39	TCTCTCACCAAGTCGAACCA
4521	FORWARD	59.31	TCTTGGACTTAGGGCTTTGG
4521	REVERSE	60.66	CTCGTCGTTGGGTCATCTTC
4528	FORWARD	58.41	ATGGTGAAAGTTGGTCGATG
4528	REVERSE	60.76	CCATGCGTATAGTCACCCAAA
4537	FORWARD	59.60	TCGACATTATCATCCCATTCC
4537	REVERSE	59.84	AGAGTTTGGGTTTCGGGTTT
4539	FORWARD	59.31	TGACAGGGTGAGAAAGAAAGG
4539	REVERSE	59.48	AACACAAATACCCAGCCAGAA
4565	FORWARD	59.71	TTTGGGCTTGAGTCTTGGTT
4565	REVERSE	57.30	GCTCATTGATACCAGTTTGTTG
4596	FORWARD	59.96	GAGGAACATGGTGTCTCCAAA
4596	REVERSE	58.41	ACGACGTTGAGTTCTGTTTCA
4612	FORWARD	58.92	AAAGAGTTTGAGATGGGCAGA
4612	REVERSE	60.12	ATCACGAGCACACAATTCCA
4642	FORWARD	60.40	TCTACCACCGCCACCATACT
4642	REVERSE	60.40	TCAAACGAGAATACGCACGA
4648	FORWARD	59.51	GGAGCTTATTGTATCCGCATTT
4648	REVERSE	59.02	CCCGACTTCATGTTTGTTTG
4661	FORWARD	58.13	TGTTAGATTCAAGTGTGGGTGA
4661	REVERSE	60.03	CACAAAGCCAAGAGCAACAA
4662	FORWARD	60.12	CAATCCAGGCCAACTTACAGA
4662	REVERSE	58.39	AGGCTTATGCAAACGATGAA
4663	FORWARD	60.10	TGACAGGGAGGACAATTTGAG
4663	REVERSE	60.77	TCTGCTTCCCTAACCGTGAA
4693	FORWARD	59.94	TGATTGGTTGGTCTGGTTCA
4693	REVERSE	58.47	CGTGATAAATCCTCCCTCATC
4701	FORWARD	58.89	GGATATAAGTGGCAAGGGAAAC
4701	REVERSE	60.99	CCTCACTCCCTCCCTCATTC
4725	FORWARD	59.02	GAGTGGGATTGTTCAAGGAAA
4725	REVERSE	61.90	GGCCTTATTCGGCTCCTTCT
4730	FORWARD	59.78	TGCATGTTTGGCTACTGTTTG
4730	REVERSE	59.90	CATTGTGGCAAGGTGTGTATG
4732	FORWARD	59.43	GATCGAAGAACAACGCCTCT
4732	REVERSE	59.91	CCCTGCTATTTATTCAGTTGTGG
4744	FORWARD	60.04	CTCGAACAGCGTGTCGTTT
4744	REVERSE	60.22	AGTGCTTGAATCGGATGGAG
4746	FORWARD	59.55	GTGGGAGGCTTATCAACAGG
4746	REVERSE	59.72	CCGCTGAACAACCAGATACA
4772	FORWARD	60.21	CGCCATGCTTTCTTTCATTT
4772	REVERSE	60.03	CGTGTCGGTTTCGGTAGTTT
4787	FORWARD	58.65	AGAGGTTGGTGGCTTCATTT
4787	REVERSE	58.54	TTCCTCTCTTTCCTTACGACCT
4841	FORWARD	59.60	CCCTCTCTCAAACGCTCTGT
4841	REVERSE	59.53	TCCGATGAAGGGTTGAGTTT
4850	FORWARD	58.93	TCCATCTGACGATGTTGGTT
4850	REVERSE	59.01	TCGTCCAAGAACTCTGTATGCT
4864	FORWARD	59.52	CCTTTGCTTAGCCGAAGTGT
4864	REVERSE	59.85	CAAACCTTTCCTCATTGAAACC
4876	FORWARD	60.26	TGCCCTTCACTTGCATAGAAC
4876	REVERSE	58.33	TCGATTGGACTCATAAGAAAGG
4897	FORWARD	59.71	CTTCAGGAGGGCATCCAA
4897	REVERSE	59.38	TCTCCATGCTCATTGTCTTCA
4912	FORWARD	59.95	CAATAGCAACAAGGGAATGGA
4912	REVERSE	58.49	GCTGAAGCAGAAGAGAGAAATG
4978	FORWARD	58.86	CTCATGCAAAGATTGGAGTCA
4978	REVERSE	58.58	GCGGATAAACTCGTGTGGT
5011	FORWARD	59.53	TGATTGCCTCGTATGTGACC
5011	REVERSE	58.82	TCGATTAACCCAAACATCCA
5033	FORWARD	58.98	TGGAGAGGGTCAATTTAGGG
5033	REVERSE	59.98	TCGATTTAGTGGGACTGGTTG
5057	FORWARD	60.41	ATGCGAAGGGATGAAATGAA
5057	REVERSE	60.45	AGGAGATGGAGGTGGAAAGG
5062	FORWARD	59.30	TTCACATAGGGTTAGGGACCA
5062	REVERSE	59.65	AGATTTAGGCGGCCCAGT
5064	FORWARD	57.55	GGACTAATCAATCATCCCTTTG
5064	REVERSE	60.56	CTCGCTTGCCTATGTCGAGT
5074	FORWARD	60.24	TTCGGGTGACTGGAGAAGAC
5074	REVERSE	59.41	GTGGCCCTTGGAACAGATAC
5079	FORWARD	59.74	TGAAAGGTTTGAAGGAGAAAGG
5079	REVERSE	60.02	GAACTTACAGCGGGATACTTGG
5082	FORWARD	60.22	CCCACCCTTACCTCTTGGTT
5082	REVERSE	59.78	GGGATTGTTTGGAGATTGTGA
5088	FORWARD	58.39	TGGAACTATCCCTTATCATCCA
5088	REVERSE	59.24	GCATCTCCATATTACTCGCAAA
5092	FORWARD	59.99	CTCTGCAACCGTCTCTTTCC
5092	REVERSE	57.91	TGGTTTATTCCCTTGTAACACC
5093	FORWARD	58.21	CCATATCCACTACTCACTCCTCA
5093	REVERSE	60.13	CAAGTGGTTCTCATCGCATTT
5103	FORWARD	59.33	GGAATCGCTCTACTTCCAACA
5103	REVERSE	59.96	TCCTCCGCAAGATTAGAGACA
5122	FORWARD	61.54	GGGTTTATGCGGATTTCTGG
5122	REVERSE	59.13	GGAGGAGCGTGGTCAATC
5182	FORWARD	58.71	CGAGGTTCGACAAGTTATTCC
5182	REVERSE	58.77	CTGCAAGGTTACCACTCCAA
5198	FORWARD	59.29	CGTCACACACATACAGCTCAAC
5198	REVERSE	59.10	CACGCATAACATTGAAACCTG
5213	FORWARD	60.09	TTGGACGATTCCTTGTGTGA
5213	REVERSE	59.62	ATAAATTCCAATGCCCGATG
5214	FORWARD	59.08	TGACATATTCCCAGGCTGAA
5214	REVERSE	60.77	CAGTTGATGAATCTTTGGTGTCC
5221	FORWARD	58.06	CAGATTCAATTTACCCGTCCT
5221	REVERSE	61.23	GACCCGATTTACGTGGCTTT
5226	FORWARD	59.93	CCTAGCCAACAAGTGAGCAAC
5226	REVERSE	60.38	TTCCGAGGACTTGCGTTTAG
5243	FORWARD	59.4	CAACCATCAAGATCCAAGACC
5243	REVERSE	59.37	TGAAGGTCTGCAAGAATGGA
5257	FORWARD	60.29	TCCAGACACCAGACACTCCA
5257	REVERSE	59.52	CAACGAATCCAACATTAGCAAC
5271	FORWARD	60.05	GGTTTCTTTGGCATGAAGGA
5271	REVERSE	59.47	ACCAGGTTGTCGAGTGGTTT
5276	FORWARD	58.04	GGAAGGGATAAGGGAGAACA
5276	REVERSE	59.00	TTTGATCTCTCGTGCTTTGG
5287	FORWARD	60.82	CCACTCTACTCCGCCTCAAGT
5287	REVERSE	60.61	TGGCTCTCTCCCATTGGTT
5298	FORWARD	59.29	ACATGAGACAGCGTTGGAAA
5298	REVERSE	59.73	TCTCCGTATTCAGACCAGACAA
5331	FORWARD	59.17	TGAAGATGATGGAAGACTTTGG
5331	REVERSE	60.24	ACAGAGGCCAACTCCCTTG
5347	FORWARD	59.99	TTCTGCTGTGTTGTACTCATGCT
5347	REVERSE	60.48	CCACCTCCCTCACCTTCTTT
5354	FORWARD	60.05	TGCCCAATTTGAAAGAGACC
5354	REVERSE	60.25	CACGTTGCATCCAGGTGA
5355	FORWARD	59.76	CACAATGGTTGTTTGTCCATCT
5355	REVERSE	60.01	CGCGAATTTAGTGATGGTGTT
5363	FORWARD	59.22	CATTTCCCTGGTTGATTTCC
5363	REVERSE	59.94	TCCCTTGTTTCCACATCACA
5387	FORWARD	58.94	GGGTTTCTCCTCATTTCATTTC
5387	REVERSE	59.94	CACCATACTCAAACACCTCACAA
5487	FORWARD	59.12	GCAGCAAGGTGAGAGATGAA
5487	REVERSE	58.85	CATGAGGTTTACGGGATGTG
5526	FORWARD	60.31	GATTTCGAGACCCATTTCGTT
5526	REVERSE	58.48	TGTGTAATGCACCCTACAACAC
5536	FORWARD	60.18	GGTGGAGTGGTAGTGCTCGT
5536	REVERSE	58.26	TCTGTCCACACACGTTTCTTT
5562	FORWARD	60.75	GTGTTATGGCAGGTGGGAAA
5562	REVERSE	58.80	TCCTCTCCACTCACAGGTTG
5581	FORWARD	60.55	CCCAACCTCCCTTTATCACC
5581	REVERSE	60.08	AATGGTGGGTTCGTGGTTT
5583	FORWARD	59.67	AATGGCAGCCTATGGAAGAA
5583	REVERSE	58.77	AAAGGTTTCACTGTGGCTATGA
5586	FORWARD	58.47	GGGTGTCACGGAAGTAAACA
5586	REVERSE	59.51	GGAGAAGGTGACGGTAGGG
5591	FORWARD	59.92	AATTTCCAATGGTGCGTGA
5591	REVERSE	59.97	CCCGGTACAAGATCAATAGCA
5598	FORWARD	60.71	CGTGTTGTTATTGTGGCATGTT
5598	REVERSE	59.11	TCACAACGCATTTACACACCT
5619	FORWARD	60.18	CGAAACCCTCTTCCTTCTCC
5619	REVERSE	60.93	AAGGGAGTCGTCGCTGAAA
5628	FORWARD	60.13	CGCTGTCAAGAATGAAGCAA
5628	REVERSE	58.79	TCTCCCGATCAATGAGTAAGAA
5640	FORWARD	59.88	ACGACGAGCCTACCGAAGT
5640	REVERSE	60.39	ATGGCTTGTACGCATTGGTT
5668	FORWARD	59.64	GCGGGACTAGAATCATACTCAAA
5668	REVERSE	60.51	CGCTGGAGGTTTCTCTCAAA
5703	FORWARD	60.13	AAGGACTTTCTCGCAAAGCA
5703	REVERSE	58.44	TTCTCTCTTGTCACATTCCACTC
5722	FORWARD	61.60	CATCTCCGCCTCAATGACC
5722	REVERSE	59.68	GCCATGACAGACCAACAGAA
5776	FORWARD	59.67	TTCAAACATCCCAAGCTCCT
5776	REVERSE	59.25	TGGAAGTTCAAGCAATCCAA
5785	FORWARD	59.41	AACACATGCAACTAACGCTGA
5785	REVERSE	58.42	TTCCTTCTCTTGATGCCAAA
5815	FORWARD	59.98	GTGAGCTATGGCCGAAGAAG
5815	REVERSE	58.42	ACAATTTGATTGGCTGATGG
5836	FORWARD	60.11	CTGCCACCTCCTTTCATGTT
5836	REVERSE	58.14	TTGTGACGGTGTTTGTGAAG
5866	FORWARD	59.34	GGATGCTTGCTTCATCCTG
5866	REVERSE	59.33	TTGCGCTAATTGTTGATCGT
5880	FORWARD	59.93	AGAATCGCGGAATAGGGTTT
5880	REVERSE	61.36	GCGTGCAAGTGCTTCGTATT
5908	FORWARD	60.21	TGAGGTATGGCTGGAGAAGG
5908	REVERSE	60.36	CAACCAATGGCAATGAAACA
5911	FORWARD	58.66	TCGGTGTGAAGCTCTAAGTGA
5911	REVERSE	58.84	AGACAACGAAAGGCAAAGGT
5936	FORWARD	58.76	TGGGCTCTGAACCAATAGTAAA
5936	REVERSE	61.10	CAACTGATGTTTGGGCTCGT
5938	FORWARD	60.85	ACCACCGTGAGTGATTGGAC
5938	REVERSE	60.10	GGAATTGCAGAGGAACAACAA
5959	FORWARD	59.87	TCAGAAGGCGCACTATAAATGA
5959	REVERSE	59.64	GTGTGAGGCATCCATGAAGA
5975	FORWARD	59.12	TCCTTACAACATTCCCAGCA
5975	REVERSE	58.07	TTGAAGTCACTAAGAGGGTACGA
5993	FORWARD	59.70	GCGTTGTCTAAGCTAGGAGGAG
5993	REVERSE	60.15	TACCGTGCTTTGTGGTTTCA
6024	FORWARD	59.79	GTTGTCTCTGATGCGATGGA
6024	REVERSE	59.69	CAAAGCACGACGAACAAATAAC
6034	FORWARD	60.30	ACACCGGAGCAAGAACACA
6034	REVERSE	60.88	GGGAAGGCTTATCAAGAAAGGA
6056	FORWARD	59.49	TGGAAGTCAAAGAAGCAGAATG
6056	REVERSE	59.81	CGTGGAAGACGAAGTTGGA
6060	FORWARD	58.88	TGGAATTGTAGTAAGGGTGGTG
6060	REVERSE	60.68	CTTCCGCTTCCTGCTCTGT
6091	FORWARD	60.33	ACCACCCACCAACACACTCT
6091	REVERSE	58.85	CCTGGATTTGCAGAACTTGA
6098	FORWARD	60.05	ATCCAGCCCACGAACAAA
6098	REVERSE	59.97	CTGTGAATGGAAACGGAGGT
6117	FORWARD	60.01	TTTCAACTCTGCATTCTCTCTCC
6117	REVERSE	58.83	TGGGTTTGAACAGTGATGGT
6161	FORWARD	60.26	TGCGTGTAATCGTGGAAAGA
6161	REVERSE	59.96	CAAGAAACCCAATCACAAGGA
6183	FORWARD	60.08	TTGAGGTGGAGGTTGGAAAG
6183	REVERSE	59.14	AATGCAGACTTGTGGGTTCA
6186	FORWARD	58.32	ATCAGCACCTCAACAGCATT
6186	REVERSE	59.60	CACGCATAATTGTTGGACAGA
6193	FORWARD	60.47	CGGAATGGAGCAAGAGAGAA
6193	REVERSE	59.68	GCAGAATTGAGTGGTGTGGA
6195	FORWARD	59.56	ATCCTCAAGCCTCTGCTCAC
6195	REVERSE	58.38	AAATAGGCAAGCTCCACACA
6196	FORWARD	58.61	CTCCAATCTCCAAACACAACA
6196	REVERSE	60.19	CAAGAGGAGAAAGTGAGCGTAGA
6197	FORWARD	60.67	CATTGACACCCAACCCTTGT
6197	REVERSE	57.93	TGGGATAAACAGATCCCTGA
6212	FORWARD	60.85	TGACGTAGCCGACTCCACTT
6212	REVERSE	60.63	AGCACGAAGACATGACAGCA
6222	FORWARD	59.95	GGGAAGATGAAGCTACCAACC
6222	REVERSE	59.88	GCAAGACTCAACAACGACCA
6225	FORWARD	59.33	AAGCACTTGCATCATTTCTCC
6225	REVERSE	59.36	TTCCTGGGAGGGAATACAAA
6237	FORWARD	58.55	GACGAGTATTGAATGCGAGTAGA
6237	REVERSE	60.65	CGTCTAACCTCTTCCTGACCAA
6256	FORWARD	59.93	TCCACAATAACGCAATGGAA
6256	REVERSE	60.13	GGTGAACAATGCGGAGTAGAA
6435	FORWARD	58.12	TGGTTCCAAGGTTATGTAGAGG
6435	REVERSE	59.55	GGTGAAACAATGGTGGGTTT
6443	FORWARD	59.10	AGAGCCTGATGATAGCAGTGAA
6443	REVERSE	60.78	TCCGGGAGGGACTAGGATAA
6449	FORWARD	58.75	CAAACACTTGGTGTGCAATAGA
6449	REVERSE	59.20	ATACGTCCCAAAGCGAGAAC
6455	FORWARD	59.25	GCTAGAGTGGTGAGAGCCTTG
6455	REVERSE	59.88	ACCTTGAATTGCTCGCTTGT
6456	FORWARD	60.05	TGCCATGATTCTTTCAACCA
6456	REVERSE	59.98	CGAGCCTCTTAGGCATGAAC
6471	FORWARD	60.80	CATCTTCTCCAGCCGTGTTC
6471	REVERSE	60.14	GGCCCAAGGAAAGGGTATT
6473	FORWARD	59.10	TTCACAAAGATGGGAAACGA
6473	REVERSE	60.45	CGAGGATGATTGGGAAACTG
6522	FORWARD	59.55	CGAGGACGATTGGGAACTAC
6522	REVERSE	59.96	GCAATAGGCACCAAGCTGA
6524	FORWARD	60.27	CATCCGCAGAAGACTTGTATGA
6524	REVERSE	59.83	TCTCCTTCACTTGGTCCTGAA
6528	FORWARD	60.01	TGGTGTTTGGATGCTTGTGT
6528	REVERSE	60.53	CCACTGTCTCCATCCTCACC
6541	FORWARD	59.86	GGAACATACCTTCGTCACATCA
6541	REVERSE	58.80	CCGATGCAATAAGCACAACT
6557	FORWARD	59.66	TGGATGGATGATGATGGAAA
6557	REVERSE	60.13	AAGAGGCTTGGAGTGAAGCA
6564	FORWARD	59.84	CTTGTTCCAGAAGCCAGGAC
6564	REVERSE	58.89	AGTTCGTGCCATCTCCTCTT
6582	FORWARD	60.34	CGATGGAGAGAAGGGAGTGA
6582	REVERSE	58.82	TGAGAGAGTTGGGAGGAGGT
6600	FORWARD	58.85	TTGAGTCCCTCATATCCCAAC
6600	REVERSE	60.10	GGTGGAGGTGCATTGACAG
6631	FORWARD	59.84	AGCCCTCAACTCAACTTCCA
6631	REVERSE	59.20	GGGAGACAACTTACACTCAAAGG
6646	FORWARD	59.45	TTGTGTGTGTGTGTGTGTGTGT
6646	REVERSE	59.30	TCCGTGTATCTAATCCCATCAA
6648	FORWARD	59.17	GAGAACACAGCGAAGACGAA
6648	REVERSE	58.63	CACATAGAGAGCCTAACGGAGA
6664	FORWARD	60.21	GATGCTTCTCTCCACATTCCA
6664	REVERSE	59.15	GGCTCAGATGCCTTACCATT
6672	FORWARD	59.50	CAGTCGGGAATGAACATGAA
6672	REVERSE	60.71	ATGGGAGAAGCGGTATTGGT
6716	FORWARD	60.30	CGTCGTTCAGTGGGAGAGTT
6716	REVERSE	59.44	CTGGCGATCTCTGACATTCTT
6725	FORWARD	59.84	TTCAACGGAGGAAGAAGAACA
6725	REVERSE	60.16	GTGCAGTGGTGGGACAGAC
6759	FORWARD	59.85	CCTAAACGAAATCCACACCAA
6759	REVERSE	60.58	GCCAGAACCTTAAAGAGGAAGG
6760	FORWARD	59.05	AAGGTTCTGGCTCGAAGAAA
6760	REVERSE	59.79	GGTATGGTGATGAGAGGGACA
6769	FORWARD	59.58	TGGTTTGGAGGAGTGTTAGGA
6769	REVERSE	58.91	TCGACGGTTGGATTCATTT
6822	FORWARD	60.66	GGCTTCATTCCACCCTATCC
6822	REVERSE	59.51	TTTGTGTTTCTGCTGCGTTT
6836	FORWARD	59.00	CACGAGCTTTGAATGAAGGA
6836	REVERSE	59.10	TTCGATTTGTGAAACCTGGA
6859	FORWARD	59.17	AGAACGTACCCATGCAGACA
6859	REVERSE	58.93	GGCCATGCTATTAAGGTGGT
6876	FORWARD	60.33	TCCAGAGGCAGAATCAAAGG
6876	REVERSE	58.69	TTCTGATGAAGACCCTGGTAAA
6881	FORWARD	60.01	CCCATACCCATCAATTCCAG
6881	REVERSE	59.80	CACAGTTGGACAGGAAACAGAG
6890	FORWARD	60.17	GCTTTCACAATAAACGACGTGA
6890	REVERSE	59.78	TCCCAACACAAATCTCATTCC
6898	FORWARD	60.69	GGATATTGGCTGGGACATCA
6898	REVERSE	59.48	TGATGACACTTCTGACGCACT
6951	FORWARD	59.00	TTTCTCTCACTGTGCGTGTATG
6951	REVERSE	59.64	GAGTTGCATGTATTCGACAAGG
6962	FORWARD	59.71	TTGACGAAACTGATGACGATG
6962	REVERSE	59.96	CATGGCTCGAAGGTATGGTT
7048	FORWARD	59.61	GGTGTCTATGTTGCGTCTTCC
7048	REVERSE	59.59	CCAAGACATTGAGGTTCTGATG
7110	FORWARD	58.74	GGTGTCATTGTTGGATGTTTG
7110	REVERSE	59.01	AAGGCTTGGTGGTTATTGTTG
7130	FORWARD	59.59	GCCATGATTCTTTCGACCA
7130	REVERSE	59.37	TCCCATCTCAAGCAAGAACA
7134	FORWARD	60.39	CGAGAACAAGATCAAATGCAGA
7134	REVERSE	59.29	GGTATCAACCCTCTAAACAACCA
7143	FORWARD	59.17	CCTGAGTAAGTGGTTGCATGTT
7143	REVERSE	59.48	GGGTTTGTGTTGAGAAGGTTG
7182	FORWARD	60.37	CATTGACTCCAACGGTCATTC
7182	REVERSE	59.87	AAGGAAGCCCAAGAGAAAGTG
7196	FORWARD	59.09	TGAGTTGAATGTGGCATCCT
7196	REVERSE	60.89	CGGGTTTGTTCCCGACTT
7206	FORWARD	59.41	CATGGCTCTGTGTTGAGGAG
7206	REVERSE	60.63	TCCGATTAGGGTTTCCGATT
7209	FORWARD	60.11	TACTGCAACCTTCCCTCCAC
7209	REVERSE	59.49	TCTTGGCAACAATGAAAGAGAG
7212	FORWARD	59.97	GGGAGCATTCTGTTGTTGGT
7212	REVERSE	59.19	AGTTCCGTTTATGCCCAGAG
7217	FORWARD	59.90	GGGCTAATCCTCCTTGAACC
7217	REVERSE	60.15	CAGACTGAAATCCACAACTCCA
7327	FORWARD	58.10	GCATAACACACAGTCACACACA
7327	REVERSE	60.74	ATGCCAGCAGCAGCACTT
7369	FORWARD	59.84	TCGGGTGTATAGCCTCTCTCA
7369	REVERSE	58.40	AAAGCGAGTCCACCCTAGTC
7397	FORWARD	59.67	TCGGATGAAACGAAGAAGGT
7397	REVERSE	59.26	CCCAATAGTCACACCACCAA
7417	FORWARD	60.17	ATCGGGTTGTTCCAAATTCA
7417	REVERSE	60.00	CGACATCACACCCAAACAAG
7423	FORWARD	59.43	GGACTATTGAAACCGGCAAC
7423	REVERSE	60.45	CATCCCAAACAAACCCTAACC
7443	FORWARD	60.10	TTGCTCTGCGAAATCTCCTT
7443	REVERSE	59.55	CCATTGTTGGTAGCCTCTCC
7464	FORWARD	58.83	TTGAGAGAGTGAGCGAGGAA
7464	REVERSE	59.72	AAACCCACCATGCCTTAATCT
7476	FORWARD	62.05	CCAAGGCATGTGGTTTGCT
7476	REVERSE	58.98	CTATCGCCGCAGACCTTT
7501	FORWARD	58.95	GGTGAGACCTTCCCATCACT
7501	REVERSE	59.85	AAAGGAGCCACTCAAACGAA
7531	FORWARD	57.74	CCACCTAGTAGCCCAAATAATG
7531	REVERSE	59.27	TTCCAATTAACCTCCGTTTACC
7540	FORWARD	59.90	CCCATTCTTCCAAAGTCCAA
7540	REVERSE	60.24	TGCTTCCAATCACTGTTCCA
7547	FORWARD	59.00	GGTGTCACGACCACTGTTTC
7547	REVERSE	60.45	GAAATGGGCCAAAGGACTG
7554	FORWARD	57.51	AGAATGGCAAATGTGAAACC
7554	REVERSE	59.19	GGGCAAAGCTATTCATTCGT
7591	FORWARD	68.29	AACGTGAGCCGAGCCGACAG
7591	REVERSE	59.98	TGCGGTGAGTTTCTCGTTC
7617	FORWARD	60.47	TCGAAGCTCCAAATCAGAGG
7617	REVERSE	58.00	TGGATATTGGTGGGTAAGAAAG
7623	FORWARD	59.99	CTGGCCGTTGAGGTTATTGT
7623	REVERSE	59.01	TGTGATCTCCCTCATTTCCA
7663	FORWARD	59.09	TGCATACTGTCGTTCTGCTTC
7663	REVERSE	59.69	CAGTTGGGCTGTTTCATTCA
7679	FORWARD	59.55	GCTGTTATGGGTCCTTCTGG
7679	REVERSE	60.19	TCGGATCGTATTTGGGTTGT
7682	FORWARD	60.76	CACTTAGCGCAATCCAAAGG
7682	REVERSE	59.34	TGGACATTCATGGTTTCTGG
7683	FORWARD	61.86	GACGGCGACGACAAATGA
7683	REVERSE	61.99	CTCCCTCTCAATCCGTGACC
7705	FORWARD	58.70	CGGGTTTAGCAACACAATACTC
7705	REVERSE	58.29	TTGCACAACTGATCCCTCTT
7711	FORWARD	59.65	ATCACGACGCAATGAGACC
7711	REVERSE	59.85	TCTCTTCACAGAATCCCTAGCC
7732	FORWARD	59.38	GCAGCCTAACACACACATCAG
7732	REVERSE	59.59	TAAGAGTTGCTGGCAGTGGA
7757	FORWARD	58.55	TGATGAAGAAATTCGGGTTG
7757	REVERSE	57.09	GTGGAAAGAGGAAATTGAAGAG
7760	FORWARD	60.90	CATGTAGCCGATCCCACCT
7760	REVERSE	58.47	TTCTCGAAGCAGGATAAATGAC
7786	FORWARD	60.46	GAGGTGGAATCGGAGGAAGT
7786	REVERSE	60.05	TCAGCTTCTGCAACCTAAACAA
7812	FORWARD	60.00	CAACCAGCCAATTACAAGATGA
7812	REVERSE	59.70	CCAAAGAAGATTGAGAGGGAAA
7823	FORWARD	59.96	CTTGCGGGTCCTGATAATGT
7823	REVERSE	59.73	TTCATGCAGTGGAAGGAAACT
7840	FORWARD	60.11	CATCCTTGTTCTCATGTCCTCA
7840	REVERSE	59.58	GCTTGTCATTTCTTAGTGGTGGT
7869	FORWARD	59.14	TCAGGTTGTAAAGACAGGTTGG
7869	REVERSE	59.74	ATCGCCGTCAGAAACAAAGT
7872	FORWARD	60.41	GTTGGTAACGAGGGACGTTG
7872	REVERSE	60.32	GAATTTCCCAATCCCATTCC
7891	FORWARD	59.97	TGCAGAGGGCTTCAGAATAAA
7891	REVERSE	60.73	GCTTCATGGGAAAGCCAAG
7892	FORWARD	60.50	ACCGGCACATGCTAATGG
7892	REVERSE	59.93	CATCAAGAGGCTCCACGAA
7938	FORWARD	59.57	CACCCAACAAACCTCACTCA
7938	REVERSE	60.92	TGATGAATCGTGGAAGTGACC
7973	FORWARD	59.05	AACTCACAGTGGGATTCTTGG
7973	REVERSE	59.70	TGGTGTGAAAGAGAAGGGAAA
7975	FORWARD	60.57	CTTCCATTCCTTTGCCCTCT
7975	REVERSE	58.86	CATGAAATGCTGTGTGCTTG
8002	FORWARD	59.94	AGATGATTCCCACAGACGATG
8002	REVERSE	59.04	CATCCCTCCCTTAAACACTGA
8010	FORWARD	60.07	TGCAAGCATGACAGCTACAAC
8010	REVERSE	58.17	AACATGATTTCTCCGAACTGAC
8017	FORWARD	59.77	CGTGGAGATGCAATTAACAGAG
8017	REVERSE	58.98	ACGTGGTGGATGTTTCTTCA
8027	FORWARD	59.47	TGGTGTGTACCAAAGGCAAC
8027	REVERSE	59.82	TGTCAATAACGAGGATGATTGG
8053	FORWARD	60.61	GATCGACGGAGGGTTGAAG
8053	REVERSE	58.99	TGTTGTGTTGTCCTCCCAGT
8055	FORWARD	59.38	CATTTCAATCCACCGCATAA
8055	REVERSE	61.39	GCAAATGAGCGCGAAACTAA
8056	FORWARD	59.04	TGGTAGTCGTAGAAGGAGCAAA
8056	REVERSE	60.02	CATTGGATTGAGATCGGAGAA
8120	FORWARD	59.77	TATCCACGAACCAATCACCA
8120	REVERSE	59.84	TATCCACGAACCAATCACCA
8133	FORWARD	59.01	ACGTGACGACGATGATGTTT
8133	REVERSE	60.67	AGCTCCCTCTCGCTGTTCTT
8202	FORWARD	60.09	TTGGTTTGACCTCCGTCTTC
8202	REVERSE	59.99	AATGGGCGTTACAGACTTGG
8213	FORWARD	58.95	CCACCCTTTGCCTTTACATT
8213	REVERSE	59.31	TCTAGCCTTTATGTTGGGCTTT
